# Supplementary material for: Racial variation in the advanced prostate cancer genome
Source: Prostate Cancer Prostatic Dis. 2025 Mar 31;28(4):902–7. doi: 10.1038/s41391-025-00949-w (PMC12643939; doi:10.1038/s41391-025-00949-w)
Supplement: Supplementary file 1 — Supplementary Table [file 41391_2025_949_MOESM1_ESM.xlsx]

## Sheet: AAvEA_down
GSEA Results – African American vs European American (underexpressed)
NAME	NES	NOM p-val	FDR q-val
HALLMARK_ALLOGRAFT_REJECTION	-2.90626	0	0
HALLMARK_INFLAMMATORY_RESPONSE	-2.63881	0	0
HALLMARK_INTERFERON_GAMMA_RESPONSE	-2.51693	0	0
HALLMARK_IL6_JAK_STAT3_SIGNALING	-2.50178	0	0
HALLMARK_INTERFERON_ALPHA_RESPONSE	-2.24269	0	0
HALLMARK_EPITHELIAL_MESENCHYMAL_TRANSITION	-2.18853	0	0
HALLMARK_HEME_METABOLISM	-2.12953	0	0
HALLMARK_COMPLEMENT	-2.08926	0	0
HALLMARK_KRAS_SIGNALING_UP	-2.08809	0	0
HALLMARK_TNFA_SIGNALING_VIA_NFKB	-1.98107	0	1.0E-4
HALLMARK_APOPTOSIS	-1.84356	0	8.623414E-4
HALLMARK_ANGIOGENESIS	-1.81269	0.00112233	0.00110655
HALLMARK_REACTIVE_OXYGEN_SPECIES_PATHWAY	-1.79107	0	0.00122084
HALLMARK_MTORC1_SIGNALING	-1.53691	0	0.0150174
HALLMARK_APICAL_JUNCTION	-1.52786	0	0.0153731
HALLMARK_MYOGENESIS	-1.50471	0	0.0172152
HALLMARK_PROTEIN_SECRETION	-1.48846	0.00539957	0.0183715
HALLMARK_HYPOXIA	-1.4519	0.00336323	0.0248057
HALLMARK_IL2_STAT5_SIGNALING	-1.43121	0.00665927	0.0285498
HALLMARK_P53_PATHWAY	-1.26915	0.0427447	0.116855
HALLMARK_UV_RESPONSE_DN	-1.25643	0.0675526	0.124792
HALLMARK_ESTROGEN_RESPONSE_LATE	-1.25486	0.0430233	0.120506
HALLMARK_PI3K_AKT_MTOR_SIGNALING	-1.22271	0.114994	0.15076
HALLMARK_GLYCOLYSIS	-1.13525	0.16685	0.279603
HALLMARK_ESTROGEN_RESPONSE_EARLY	-1.09358	0.215844	0.357769
HALLMARK_UV_RESPONSE_UP	-1.06915	0.285714	0.40538
HALLMARK_APICAL_SURFACE	-1.05893	0.332597	0.41751
HALLMARK_PANCREAS_BETA_CELLS	-0.946251	0.536247	0.758597
HALLMARK_TGF_BETA_SIGNALING	-0.908074	0.618697	0.863569
HALLMARK_CHOLESTEROL_HOMEOSTASIS	-0.904782	0.661765	0.845644
HALLMARK_ADIPOGENESIS	-0.896506	0.779545	0.842613
HALLMARK_HEDGEHOG_SIGNALING	-0.860587	0.720807	0.912149
HALLMARK_OXIDATIVE_PHOSPHORYLATION	-0.807889	0.935853	0.987326
HALLMARK_DNA_REPAIR	-0.78059	0.952695	0.992717
HALLMARK_MYC_TARGETS_V1	-0.625339	1	1
HALLMARK_UNFOLDED_PROTEIN_RESPONSE	-0.441737	1	0.999979

## Sheet: AAvEA_up
GSEA Results – African American vs European American (overexpressed)
NAME	NES	NOM p-val	FDR q-val
HALLMARK_BILE_ACID_METABOLISM	1.63559	0	0.0263474
HALLMARK_MYC_TARGETS_V2	1.53833	0.0128676	0.0359062
HALLMARK_XENOBIOTIC_METABOLISM	1.28091	0.0323741	0.284403
HALLMARK_KRAS_SIGNALING_DN	1.22309	0.0735695	0.351674
HALLMARK_G2M_CHECKPOINT	1.15949	0.145872	0.460151
HALLMARK_WNT_BETA_CATENIN_SIGNALING	1.04105	0.382298	0.837345
HALLMARK_SPERMATOGENESIS	0.951891	0.58452	1
HALLMARK_NOTCH_SIGNALING	0.939964	0.547291	1
HALLMARK_COAGULATION	0.935144	0.621044	0.959866
HALLMARK_ANDROGEN_RESPONSE	0.910647	0.64486	0.952904
HALLMARK_E2F_TARGETS	0.893735	0.76295	0.920466
HALLMARK_PEROXISOME	0.827911	0.829767	1
HALLMARK_MITOTIC_SPINDLE	0.680727	0.999127	1
HALLMARK_FATTY_ACID_METABOLISM	0.677184	0.998148	0.988156

## Sheet: AsianvEA_down
GSEA Results – Asian vs European American (underexpressed)
NAME	NES	NOM p-val	FDR q-val
HALLMARK_MYC_TARGETS_V2	-1.58179	0.0103751	0.0772796
HALLMARK_WNT_BETA_CATENIN_SIGNALING	-1.37873	0.0597871	0.308662
HALLMARK_DNA_REPAIR	-1.24004	0.109375	0.716613
HALLMARK_NOTCH_SIGNALING	-1.22665	0.17479	0.598041
HALLMARK_OXIDATIVE_PHOSPHORYLATION	-1.19514	0.121147	0.606619
HALLMARK_IL6_JAK_STAT3_SIGNALING	-1.10081	0.27916	0.950748
HALLMARK_APICAL_SURFACE	-1.07925	0.330523	0.928768
HALLMARK_IL2_STAT5_SIGNALING	-1.05812	0.32989	0.919674
HALLMARK_INTERFERON_ALPHA_RESPONSE	-1.05554	0.365356	0.828618
HALLMARK_INFLAMMATORY_RESPONSE	-1.03622	0.36669	0.833261
HALLMARK_PEROXISOME	-0.974625	0.515957	1
HALLMARK_ALLOGRAFT_REJECTION	-0.955826	0.561151	1
HALLMARK_UNFOLDED_PROTEIN_RESPONSE	-0.946566	0.574615	0.980467
HALLMARK_ESTROGEN_RESPONSE_EARLY	-0.944772	0.594652	0.917103
HALLMARK_INTERFERON_GAMMA_RESPONSE	-0.920717	0.65625	0.940208
HALLMARK_ESTROGEN_RESPONSE_LATE	-0.905727	0.704367	0.932509
HALLMARK_HEME_METABOLISM	-0.876299	0.7615	0.964951
HALLMARK_ADIPOGENESIS	-0.801626	0.928981	1
HALLMARK_REACTIVE_OXYGEN_SPECIES_PATHWAY	-0.646053	0.972313	1
HALLMARK_ANDROGEN_RESPONSE	-0.642136	0.990559	1
HALLMARK_MYC_TARGETS_V1	-0.57932	1	1
HALLMARK_MTORC1_SIGNALING	-0.559896	1	0.99866

## Sheet: AsianvEA_up
GSEA Results – Asian vs European American (overexpressed)
NAME	NES	NOM p-val	FDR q-val
HALLMARK_EPITHELIAL_MESENCHYMAL_TRANSITION	2.72824	0	0
HALLMARK_HYPOXIA	2.41861	0	0
HALLMARK_COAGULATION	2.29999	0	0
HALLMARK_UV_RESPONSE_DN	2.10771	0	0
HALLMARK_MITOTIC_SPINDLE	2.04442	0	0
HALLMARK_XENOBIOTIC_METABOLISM	1.88622	0	6.5601856E-4
HALLMARK_G2M_CHECKPOINT	1.86683	0	6.799486E-4
HALLMARK_TNFA_SIGNALING_VIA_NFKB	1.70857	0	0.00410812
HALLMARK_TGF_BETA_SIGNALING	1.68583	0.00660502	0.00472617
HALLMARK_ANGIOGENESIS	1.68211	0.0113636	0.00441105
HALLMARK_E2F_TARGETS	1.601	0	0.00903309
HALLMARK_MYOGENESIS	1.49049	0	0.0220682
HALLMARK_GLYCOLYSIS	1.47825	0.00634921	0.0234353
HALLMARK_KRAS_SIGNALING_UP	1.43502	0.00165563	0.0336496
HALLMARK_COMPLEMENT	1.4256	0.00163934	0.0335671
HALLMARK_SPERMATOGENESIS	1.37744	0.0146199	0.0463953
HALLMARK_BILE_ACID_METABOLISM	1.2847	0.0594059	0.0913333
HALLMARK_APICAL_JUNCTION	1.22677	0.0635739	0.13804
HALLMARK_PANCREAS_BETA_CELLS	1.22437	0.170581	0.133948
HALLMARK_UV_RESPONSE_UP	1.17631	0.119617	0.188312
HALLMARK_APOPTOSIS	1.1758	0.111792	0.179804
HALLMARK_KRAS_SIGNALING_DN	1.14548	0.126418	0.215766
HALLMARK_P53_PATHWAY	0.943908	0.638889	0.735108
HALLMARK_HEDGEHOG_SIGNALING	0.940551	0.563591	0.715827
HALLMARK_FATTY_ACID_METABOLISM	0.901795	0.762136	0.806166
HALLMARK_CHOLESTEROL_HOMEOSTASIS	0.812352	0.860846	0.971847
HALLMARK_PI3K_AKT_MTOR_SIGNALING	0.71484	0.982857	1
HALLMARK_PROTEIN_SECRETION	0.59574	1	0.997351
